# Supplementary material for: Enucleation of the C. elegans embryo revealed dynein-dependent spacing between microtubule asters
Source: Life Sci Alliance. 2023 Nov 6;7(1):e202302427. doi: 10.26508/lsa.202302427 (PMC10627822; doi:10.26508/lsa.202302427)
Supplement: Supplementary file 1 [file LSA-2023-02427_TableS1.xlsx]

## Sheet: TableS1
Supplemental Table S1. Strains used in this study
Strain	Genotype	Cultivation temperature
CAL0181	fem-1(hc17ts) IV; ruIs32 [pie-1p::GFP::histone H2B + unc-119(+)] III; ddIs6 [tbg-1::GFP + unc-119(+)] V; ltIs38 [pie-1p::GFP::PH(PLC1δ1) + unc-119(+)].	16 ℃
CAL0051	emb-27(g48ts) II; him-5(e1490) V.	16 ℃
CAL2741	fem-1(hc17ts) IV; ruIs32 [pie-1p::GFP::histone H2B + unc-119(+)] III; ojIs1 [pie-1p::GFP::tbb-2 + unc-119(+)].	16 ℃
DE90	unc-119 (ed3 or e2498); oxIs318 [spe-11p::mCherry::histone + unc-119(+)] II; ruIs32 [pie-1p::GFP::histone H2B + unc-119(+)] III; ddIs6 [tbg-1::GFP + unc-119(+)]Ⅴ; dnIs17 [pie-1p::GFP::PH(hPLCIIIδ1) + unc-119(+)].	16 or 22 ℃
