# Supplementary material for: Enucleation of the C. elegans embryo revealed dynein-dependent spacing between microtubule asters
Source: Life Sci Alliance. 2023 Nov 6;7(1):e202302427. doi: 10.26508/lsa.202302427 (PMC10627822; doi:10.26508/lsa.202302427)
Supplement: Supplementary file 11 [file LSA-2023-02427_TableS2.xlsx]

## Sheet: TableS2
Supplemental Table S2: parameters for the simulations
Item	Values	References
The number of simulation steps	450
Time per step [s]	2	[2]
Interval of the lattice to position the force generators [μm]	1	[1]
(Effective) thickness of the cortex [μm]	3	[2]
Pulling force by a cytoplasmic force generator (f0_cyto) [pN]	0.014	Fitting parameter
Pulling force by a cortical force generator (f0_cort) [pN]	0.034	Fitting parameter (0.08 pN in [2]*)
Drag coefficient of the centrosome (η) [pN s/μm]	150	[2]
The size of the centrosome (l0) [μm]	1.6	Experimental value (this study)
The length-scale of microtubule (ξ) [μm]	2.3	Experimental value (this study)
The exponent of the Weibull distribution (P)	0.79	Experimental value (this study)
Microtubule nucleation rate (γ) [/s]	250	[2]
Microtubule-force-generator detachment rate (κ) [/s]	4.4×10-4	[2]*
Force-generator capture radius (r) [μm]	0.1	[2]*
The diameter of the nucleus (L) (μm)	8	Experimental value
The stiffness of the connection between the centrosome when the nucleus is present (pN/μm)	20	Adjusted
References are [1] (Kondo & Kimura, 2019), [2] (Farhadifar et al, 2020).
* Farhadifar et al. (2020) demonstrated that a combination of r = 0.1 and κ = 4.4×10-4 gives almost identical outcomes
as their standard condition of r = 1.5 and κ = 0.1.
Because the simulation of this study locates the force generators at 1-μm-intervals, we adopted r = 0.1 and κ = 4.4×10-4.
Similarly, Farhadifar et al. (2020) demonstrated that the total number of cortical force generators, Ncort, and f0 can be any number as long as N × f0 = 1,000.
As Ncort was 12,410 in this study (for the control condition), the value of f0_cort in Farhadifar et al. (2020) under this condition was 0.08.
