# Supplementary material for: Enucleation of the C. elegans embryo revealed dynein-dependent spacing between microtubule asters
Source: Life Sci Alliance. 2023 Nov 6;7(1):e202302427. doi: 10.26508/lsa.202302427 (PMC10627822; doi:10.26508/lsa.202302427)
Supplement: Supplementary file 12 [file LSA-2023-02427_TableS3.xlsx]

## Sheet: TableS3
Supplemental Table S3: The condition-dependent parameters of the simulations
All values were based on the experiments for the representative embryo of each condition.
Condition	Size of the embryo: long axis × short axis [μm]	Number of force generators*		Initial coordinates of the centrosomes [μm]
		Ncort	Ncyto
control embryo (cortexF ×1, cytoF ×1)	46.0 × 27.6	12408	18318	(17.4, 2.8, 0.8) (18.1, -1.3, -0.3) (-7.0, -1.1, 0.1) (-7.2, 1.6, 0.9)
gpr-1/2 (RNAi) embryo (cortexF ×1/20, cytoF ×1)	50.6 × 28.6	13974	21617	(19.7, 1.0, 5.3) (20.1, 1.1, 6.7) (14.2, -3.9, -6.5) (13.0 -3.3, -7.0) (-6.3, -0.3, -0.8) (-7.2, -0.0, -1.4)
dyrb-1 (RNAi) embryo (cortexF ×1, cytoF ×1/20)	49.2 × 28.0	13096	20171	(20.6, -1.7, 2.0) (20.5, -2.4, 0.5) (1.2, -7.5, 3.9) (-0.1, -7.6, 4.1) (-10.8, 4.4, 2.1) (-11.1, 5.9, 3.6)
dhc-1 (RNAi) embryo (cortexF ×1/20, cytoF ×1/20)	49.2 × 27.4	13092	19321	(14.7, -6.6, 7.9) (15.4, -6.5, 7.9) (14.8, -10.4, -3.3) (15.5, -9.8, -3.7) (15.5, 8.2, -3.5) (15.2, 7.9, -4.4)
* Ncort is the number of cortical force generators and Ncyto is the number of cytoplasmic force generators.
Both depend on the cell size.
